# Supplementary material for: A first look into moss living tardigrades in boreal peatlands
Source: Ecol Evol. 2024 Aug 1;14(8):e70045. doi: 10.1002/ece3.70045 (PMC11293882; doi:10.1002/ece3.70045)
Supplement: Supplementary file 1 — Data S1: [file ECE3-14-e70045-s002.xlsx]

## Sheet: Site summary
Supplemetary material to Mäenpää H., Elo M., and Calhim S. A first look into moss living tardigrades in boreal peatlands.
Site ID	Location	Peatland type	Vegetation type	Management type	lat (WGS84)	lon (WGS84)	Number of samples
95	Pyhä-Häkki	Open fen	Ombrotrophic low-sedge fen	Pristine	6972323	3421385	10
72	Pyhä-Häkki	Pine mire forest	Mesotrophic tall-sedge pine mire forest	Pristine	6972641	3421487	7
48	Pyhä-Häkki	Pine mire forest	Ombrotrophic dwarf-shrub pine mire forest	Restored	6973338	3419417	9
17	Helvetinjärvi	Spruce mire forest	Vaccinium spruce mire forest	Pristine	6864370	3354672	11
94	Helvetinjärvi	Open fen	Ombrotrophic low-sedge fen	Pristine	6881082	3338037	6
86	Helvetinjärvi	Open fen	Ombrotrophic low-sedge fen	Restored	6881176	3338840	11
103	Helvetinjärvi	Open fen	Minerotrophic tall-sedge fen	Restored	6880456	3339804	9
99	Helvetinjärvi	Open fen	Ombrotrophic low-sedge fen	Pristine	6882090	3338572	7
85	Helvetinjärvi	Open fen	Ombrotrophic low-sedge fen	Restored	6881049	3336274	10
7	Helvetinjärvi	Spruce mire forest	Vaccinium spruce mire forest	Restored	6880775	3336941	10
102	Salamajärvi	Open fen	Mesotrophic tall-sedge fen	Restored	7023626	3389949	8
113	Salamajärvi	Open fen	Mesotrophic tall-sedge fen	Pristine	7023597	3389326	8
36	Salamajärvi	Spruce mire forest	Herb-rich spruce mire forest	Pristine	7024947	3389228	10

## Sheet: Identified genera
JYU sample ID	Tardigrade genera of identified specimens
	Platicrista	Murrayon	Adropion	Mesobiotus	Guidettion	Crenubiotus	Macrobiotus	Hypsibius	Mesocrista	Pilatobius	Diphascon	Milnesium	Minibiotus	Ramazzottius	Total identified
S434	0	0	0	0	0	0	0	1	0	0	0	0	0	0	1
S437	2	0	0	0	0	0	0	0	0	0	0	0	0	0	2
S439	1	0	0	0	0	0	0	0	0	0	0	0	0	0	1
S441	0	0	3	13	0	1	3	0	0	0	7	0	0	0	27
S442	0	0	3	2	0	0	0	0	0	0	5	0	0	0	10
S443	0	0	11	5	0	0	1	0	0	0	9	0	0	0	26
S444	0	0	0	7	0	7	0	0	0	0	7	0	0	0	21
S446	0	1	2	0	0	0	0	0	0	0	2	0	0	0	5
S447	0	0	1	0	0	1	6	0	0	0	6	0	0	0	14
S448	0	0	1	0	0	0	0	1	0	0	0	0	0	0	2
S450	0	0	5	0	0	17	40	1	1	0	0	0	0	0	64
S453	0	0	0	1	0	0	10	0	0	0	1	0	0	0	12
S455	0	0	0	0	0	0	7	1	0	1	2	1	0	0	12
S456	0	0	0	0	1	0	28	12	1	4	2	0	0	0	48
S457	0	8	0	7	0	0	32	0	0	1	2	1	1	0	52
S458	0	0	2	0	0	0	5	0	2	0	0	1	0	0	10
S459	0	0	1	0	0	2	0	0	0	0	0	0	0	0	3
S461	1	0	2	1	0	0	34	0	0	0	1	0	0	0	39
S462	1	3	3	5	0	7	29	0	0	1	0	0	0	0	49
S463	1	0	0	9	4	0	27	0	0	1	1	0	0	0	43
S464	0	1	2	4	0	30	9	4	1	0	0	0	0	0	51
S465	0	0	2	2	0	22	12	1	3	0	0	0	0	0	42
S466	7	0	1	14	0	1	26	0	6	0	5	0	0	0	60
S467	0	0	3	1	0	31	3	0	4	0	0	0	0	0	42
S472	0	0	0	0	0	0	0	0	0	1	0	0	0	0	1
S473	0	0	0	0	0	0	0	0	0	1	0	0	0	0	1
S477	0	0	0	0	1	0	0	0	0	0	0	0	0	0	1
S478	0	0	0	0	0	0	1	0	0	3	0	0	0	0	4
S480	0	0	0	0	3	0	0	1	0	0	0	0	0	0	4
S481	0	0	0	0	1	0	0	1	0	0	0	0	0	0	2
S483	0	0	0	0	0	0	0	0	0	11	0	0	0	0	11
S484	0	0	0	0	0	0	1	0	0	0	0	0	0	0	1
S485	0	0	0	0	0	0	17	0	3	0	0	0	0	0	20
S486	0	0	1	0	0	0	2	2	5	1	0	0	0	0	11
S489	0	1	0	5	0	12	1	1	2	5	0	0	0	0	27
S490	0	0	0	0	0	1	0	1	0	0	0	0	0	0	2
S491	0	0	0	0	0	0	2	3	0	1	0	0	0	0	6
S492	0	0	1	0	0	0	16	1	0	1	21	4	0	0	44
S493	0	0	0	2	0	2	1	0	0	0	0	0	0	0	5
S494	0	0	0	0	0	3	2	0	0	2	0	1	0	0	8
S495	0	0	0	1	0	0	0	1	0	0	0	0	0	0	2
S496	0	0	0	0	0	0	20	0	0	0	0	0	0	0	20
S499	0	0	0	0	0	0	1	0	0	8	1	0	0	0	10
S506	0	0	0	0	0	0	1	0	0	0	0	0	0	0	1
S507	0	0	0	0	0	0	0	0	0	0	1	0	0	0	1
S516	0	0	1	0	0	0	0	0	0	0	0	0	0	0	1
S517	0	1	1	0	0	1	43	0	2	0	0	0	0	0	48
S518	1	1	2	0	0	0	53	1	0	2	0	5	0	0	65
S519	0	1	0	0	0	0	41	1	1	1	0	0	1	0	46
S520	0	1	1	0	0	0	44	1	3	0	2	5	0	0	57
S521	0	0	0	0	0	0	2	0	0	0	0	0	0	0	2
S523	0	1	0	2	0	0	26	3	7	0	0	0	0	0	39
S525	0	0	0	0	0	0	3	0	0	0	0	0	0	0	3
S526	0	0	0	0	0	0	0	0	2	0	0	1	0	0	3
S578	0	0	1	0	0	0	0	0	0	0	0	0	0	4	5
S579	0	0	0	0	0	2	0	0	0	0	0	0	0	1	3
S582	0	3	2	8	0	11	4	0	0	0	0	0	0	0	28
S583	0	0	0	0	0	7	0	0	0	0	0	0	0	0	7
S590	0	0	0	0	0	0	0	0	0	5	0	0	0	0	5
S592	0	0	0	0	0	0	0	0	0	1	0	0	0	0	1
S593	0	0	0	0	0	0	0	0	0	1	0	0	0	0	1
S594	0	1	5	20	1	3	1	1	20	2	4	0	0	0	58
S595	0	1	20	6	0	11	3	1	6	8	0	0	0	0	56
S596	0	0	3	0	0	2	37	2	7	3	0	0	0	0	54
S598	0	0	0	6	0	50	11	0	0	2	0	0	0	0	69
S599	0	0	0	0	0	20	2	0	2	0	0	0	0	0	24
S600	0	0	11	7	0	7	0	7	0	10	0	0	0	0	42
S601	1	0	0	0	0	0	0	0	0	0	0	0	0	0	1

## Sheet: Genera,Trophic groups,Families
Tardigrade Genus	Tardigrade family	Trophic group
Macrobiotus	Macrobiotidae	Omnivore
Minibiotus	Macrobiotidae	Microbivore/Herbivore
Mesobiotus	Macrobiotidae	Omnivore
Crenubiotus	Adorybiotidae	Microbivore/Herbivore
Murrayon	Murrayidae	Omnivore
Adropion	Itaquasconinae	Microbivore/Herbivore
Platicrista	Itaquasconinae	Microbivore/Herbivore
Guidettion	Itaquasconinae	Microbivore/Herbivore
Mesocrista	Itaquasconinae	Microbivore/Herbivore
Diphascon	Diphasconinae	Microbivore/Herbivore
Pilatobius	Pilatobiinae	Omnivore
Hypsibius	Hypsibidae	Microbivore/Herbivore
Ramazzottius	Hypsibidae	Microbivore/Herbivore
Milnesium	Milnesidae	Carnivore
Trophic groups according to:
Guidetti, R., T. Altiero, T. Marchioro, L. Sarzi Amadè, A. M. Avdonina, R. Bertolani, and L. Rebecchi. 2012. Form and function of the feeding apparatus in Eutardigrada (Tardigrada). Zoomorphology 131:127–148.
Tůmová, M., D. Stec, Ł. Michalczyk, and M. Devetter. 2022. Buccal tube dimensions and prey preferences in predatory tardigrades. Applied Soil Ecology 170.
Zawierucha, K., Zmudczyńska-Skarbek, K., Guil, N., & Bogdziewicz, M. (2019). Seabirds modify trophic groups, while altitude promotes xeric-tolerant species of Tardigrada in the high Arctic tundra (Svalbard archipelago). Acta Oecologica, 98, 50-58.

## Sheet: Moss groups
Moss species	Moss groups
Sphagnum divinum	Sphagnum
Sphagnum medium	Sphagnum
Sphagnum centrale	Sphagnum
Sphagnum papillosum	Sphagnum
Sphagnum fuscum	Acutifolia
Sphagnum girgensohnii	Acutifolia
Sphagnum russowii	Acutifolia
Sphagnum rubellum	Acutifolia
Sphagnum squarrosum	Acutifolia
Sphagnum angustifolium	Cuspidata
Sphagnum fallax	Cuspidata
Sphagnum balticum	Cuspidata
Polythricum commune	Polythricum
Polythricum strictum	Polythricum
Aulacomnium palustre	Aulacomnium
Pleurozium schreberi	Hypnales
Hylocomium splendens	Hypnales
Dicranum spp.	Dicranales
