# Supplementary material for: A first look into moss living tardigrades in boreal peatlands
Source: Ecol Evol. 2024 Aug 1;14(8):e70045. doi: 10.1002/ece3.70045 (PMC11293882; doi:10.1002/ece3.70045)
Supplement: Supplementary file 3 — Data S3: [file ECE3-14-e70045-s001.xlsx]

## Sheet: Data
sample_ID	Tree_basal_area	Microtopographic_level	Moss_group	Moss_dry_weight_g	Tardigrades_N	Density_moss_gram
S431	0	hummock	Acutifolia	0.5099	0	0
S432	0	lawn_hollow	Cuspidata	0.3945	0	0
S433	0	lawn_hollow	Cuspidata	0.2218	0	0
S434	0	hummock	Acutifolia	0.3944	1	3
S435	0	lawn_hollow	Cuspidata	0.4055	0	0
S436	0	hummock	Acutifolia	0.425	0	0
S437	0	lawn_hollow	Cuspidata	0.5548	2	4
S438	0	hummock	Sphagnum	0.7017	0	0
S439	0	lawn_hollow	Cuspidata	0.5406	1	2
S440	0	hummock	Acutifolia	0.4292	1	2
S441	10.7	lawn_hollow	Cuspidata	0.4599	35	76
S442	10.7	hummock	Sphagnum	0.4198	13	31
S443	10.7	hummock	Aulacomnium	0.3676	33	90
S444	10.7	hummock	Polytrichum	0.5665	30	53
S445	10.7	hummock	Sphagnum	0.5799	0	0
S446	10.7	lawn_hollow	Cuspidata	0.7598	6	8
S447	10.7	hummock	Aulacomnium	0.3792	23	61
S448	29.9	hummock	Acutifolia	0.7184	3	4
S449	29.9	hummock	Hypnales	0.7677	66	86
S450	29.9	lawn_hollow	Cuspidata	0.7808	113	145
S451	29.9	lawn_hollow	Cuspidata	1.1695	11	9
S452	29.9	hummock	Acutifolia	0.7351	0	0
S453	29.9	lawn_hollow	Cuspidata	0.886	19	21
S454	29.9	hummock	Hypnales	0.7848	125	159
S455	29.9	lawn_hollow	Cuspidata	0.6298	21	33
S456	29.9	hummock	Dicranales	0.8979	64	71
S457	48.8	hummock	Hypnales	1.0377	325	313
S458	48.8	hummock	Acutifolia	0.552	18	33
S459	48.8	hummock	Sphagnum	0.5757	9	16
S460	48.8	hummock	Polytrichum	0.953	10	10
S461	48.8	hummock	Hypnales	0.7997	253	316
S462	48.8	lawn_hollow	Acutifolia	0.9343	117	125
S463	48.8	hummock	Hypnales	1.5641	409	261
S464	48.8	lawn_hollow	Acutifolia	0.6557	130	198
S465	48.8	lawn_hollow	Cuspidata	0.8443	735	871
S466	48.8	hummock	Hypnales	1.1258	122	108
S467	48.8	lawn_hollow	Sphagnum	0.7906	168	212
S468	0.1	hummock	Acutifolia	0.5296	0	0
S469	0.1	lawn_hollow	Sphagnum	0.9893	0	0
S471	0.1	hummock	Sphagnum	0.9498	0	0
S472	0.1	lawn_hollow	Cuspidata	0.8043	2	2
S473	0.1	hummock	Acutifolia	0.7663	2	3
S476	0.1	hummock	Sphagnum	0.8093	0	0
S477	1.5	hummock	Cuspidata	1.0219	3	3
S478	1.5	hummock	Hypnales	0.6532	9	14
S479	1.5	lawn_hollow	Cuspidata	1.3218	0	0
S480	1.5	hummock	Dicranales	0.917	9	10
S481	1.5	hummock	Aulacomnium	1.1165	9	8
S482	1.5	hummock	Polytrichum	1.2823	1	1
S483	1.5	hummock	Sphagnum	1.2737	34	27
S484	1.5	hummock	Acutifolia	1.0807	1	1
S485	1.5	hummock	Hypnales	0.9375	79	84
S486	1.5	lawn_hollow	Cuspidata	0.9693	15	15
S487	1.5	hummock	Acutifolia	1.1557	1	1
S488	36.6	lawn_hollow	Cuspidata	0.7816	5	6
S489	36.6	hummock	Sphagnum	0.6753	31	46
S490	36.6	hummock	Polytrichum	0.928	19	20
S491	36.6	hummock	Polytrichum	1.0479	36	34
S492	36.6	hummock	Hypnales	1.1794	397	337
S493	36.6	lawn_hollow	Cuspidata	0.8234	97	118
S494	36.6	hummock	Polytrichum	0.9926	23	23
S495	36.6	hummock	Polytrichum	1.0106	24	24
S496	36.6	hummock	Hypnales	0.693	120	173
S497	0	hummock	Sphagnum	0.8877	0	0
S498	0	hummock	Sphagnum	0.8549	0	0
S499	0	lawn_hollow	Cuspidata	1.3066	12	9
S501	0	hummock	Sphagnum	0.9977	0	0
S503	0	lawn_hollow	Sphagnum	0.9959	0	0
S504	0	hummock	Acutifolia	1.2246	0	0
S505	0	lawn_hollow	Cuspidata	1.0162	0	0
S506	11.4	lawn_hollow	Cuspidata	0.9678	2	2
S507	11.4	hummock	Polytrichum	0.8979	2	2
S508	11.4	lawn_hollow	Sphagnum	0.94	0	0
S509	11.4	lawn_hollow	Acutifolia	0.6532	0	0
S510	11.4	hummock	Acutifolia	0.8735	1	1
S511	11.4	hummock	Cuspidata	1.0221	0	0
S512	11.4	lawn_hollow	Sphagnum	1.034	0	0
S513	11.4	hummock	Polytrichum	0.8583	0	0
S514	11.4	hummock	Acutifolia	0.9564	0	0
S515	11.4	hummock	Acutifolia	1.1212	2	2
S516	41.8	hummock	Sphagnum	1.001	24	24
S517	41.8	lawn_hollow	Acutifolia	1.0956	103	94
S518	41.8	hummock	Hypnales	0.8638	1061	1228
S519	41.8	lawn_hollow	Cuspidata	1.3078	161	123
S520	41.8	hummock	Hypnales	0.9895	845	854
S521	41.8	hummock	Acutifolia	0.9033	8	9
S523	41.8	hummock	Hypnales	0.8833	88	100
S525	41.8	hummock	Dicranales	1.167	69	59
S526	41.8	lawn_hollow	Acutifolia	0.7707	4	5
S527	41.8	hummock	Cuspidata	0.6529	0	0
S578	0.8	lawn_hollow	Cuspidata	1.0307	8	8
S579	0.8	lawn_hollow	Cuspidata	0.6804	4	6
S580	0.8	hummock	Acutifolia	0.9908	1	1
S581	0.8	hummock	Sphagnum	0.7521	0	0
S582	0.8	lawn_hollow	Cuspidata	0.8475	30	35
S583	0.8	lawn_hollow	Sphagnum	1.2027	7	6
S584	0.8	hummock	Acutifolia	0.7927	0	0
S585	0.8	hummock	Hypnales	0.6486	67	103
S586	0.2	hummock	Acutifolia	0.9283	0	0
S587	0.2	hummock	Sphagnum	1.0795	0	0
S588	0.2	hummock	Acutifolia	0.8558	0	0
S589	0.2	hummock	Sphagnum	1.0017	0	0
S590	0.2	hummock	Acutifolia	0.714	6	8
S591	0.2	hummock	Sphagnum	0.7809	0	0
S592	0.2	hummock	Sphagnum	1.1873	2	2
S593	0.2	lawn_hollow	Cuspidata	1.0764	1	1
S594	36.8	lawn_hollow	Cuspidata	0.7901	46	58
S595	36.8	lawn_hollow	Cuspidata	0.6221	120	193
S596	36.8	lawn_hollow	Acutifolia	0.8209	126	153
S597	36.8	hummock	Hypnales	0.6328	550	869
S598	36.8	lawn_hollow	Acutifolia	0.9166	83	91
S599	36.8	lawn_hollow	Acutifolia	0.6803	59	87
S600	36.8	lawn_hollow	Cuspidata	0.8798	65	74
S601	36.8	hummock	Polytrichum	1.2049	55	46
S602	36.8	hummock	Hypnales	1.1419	145	127
S603	36.8	lawn_hollow	Sphagnum	0.8313	9	11
